# Supplementary material for: Performance of a fully‐automated system on a WHO malaria microscopy evaluation slide set
Source: Malar J. 2021 Feb 25;20:110. doi: 10.1186/s12936-021-03631-3 (PMC7905596; doi:10.1186/s12936-021-03631-3)
Supplement: Supplementary file 1 — Additional file 1:A full list of samples, reference results, and results of the malaria detector algorithms. [file 12936_2021_3631_MOESM1_ESM.csv]

Slide_Number	subset	Reference_Dx	Reference_species	Reference_count_per_uL	EasyScanGo_thick_malaria_detected	EasyScan_Go_thick_species	EasyScanGo_thick_rings_per_8000WBC	EasyScanGo_thick_total_parasites_per_8000WBC	EasyScanGo_thin_species	EasyScanGo_overall_species	EasyScanGo_70FoV_thick_rings_per_8000WBC	EasyScanGo_70FoV_thick_total_parasites_per_8000WBC
1	detect_and_speciesNegative	0	negative		NO	negative	0	0	negative	negative	0	0
2	detect_and_speciesNegative	0	negative		NO	negative	0	0	negative	negative	0	0
3	detect_and_speciesNegative	0	negative		NO	negative	0	0	negative	negative	0	0
4	detect_and_speciesNegative	0	negative		NO	negative	0	0	negative	negative	0	0
5	detect_and_speciesNegative	0	negative		NO	negative	0	0	negative	negative	0	0
6	detect_and_speciesNegative	0	negative		NO	negative	0	0	negative	negative	0	0
7	detect_and_speciesNegative	0	negative		NO	negative	0	0	negative	negative	0	0
8	detect_and_speciesNegative	0	negative		NO	negative	0	0	negative	negative	0	0
9	detect_and_speciesNegative	0	negative		NO	negative	0	0	negative	negative	0	0
10	detect_and_speciesNegative	0	negative		NO	negative	0	0	negative	negative	0	0
11	detect_and_speciesNegative	0	negative		NO	negative	0	0	negative	negative	0	0
12	detect_and_speciesNegative	0	negative		NO	negative	0	0	negative	negative	0	0
13	detect_and_speciesNegative	0	negative		NO	negative	0	0	negative	negative	0	0
14	detect_and_speciesNegative	0	negative		NO	negative	0	0	negative	negative	0	0
15	detect_and_speciesNegative	0	negative		NO	negative	0	0	negative	negative	0	0
16	detect_and_speciesNegative	0	negative		NO	negative	0	0	negative	negative	0	0
17	detect_and_speciesNegative	0	negative		NO	negative	0	0	negative	negative	0	0
18	detect_and_speciesNegative	0	negative		NO	negative	0	0	negative	negative	0	0
19	detect_and_speciesNegative	0	negative		NO	negative	0	0	negative	negative	0	0
20	detect_and_speciesNegative	0	negative		NO	negative	0	0	negative	negative	0	0
21	detect_and_speciesPositive	1	falciparum	95	YES	falciparum	93	96	negative	falciparum	150	170
22	detect_and_speciesPositive	1	falciparum	112	NO	negative	0	0	negative	negative	0	0
23	detect_and_speciesPositive	1	falciparum	125	YES	non-falciparum	130	130	falciparum	falciparum	110	110
24	detect_and_speciesPositive	1	falciparum	126	YES	falciparum	150	160	negative	falciparum	200	210
25	detect_and_speciesPositive	1	falciparum	175	NO	negative	0	0	negative	negative	0	0
26	detect_and_speciesPositive	1	falciparum	181	YES	falciparum	190	190	negative	falciparum	210	210
27	detect_and_speciesPositive	1	falciparum	199	YES	falciparum	130	140	negative	falciparum	140	140
28	detect_and_speciesPositive	1	mix_falciparum_ovale	4815	YES	non-falciparum	5100	7400	negative	vivax	5400	7600
29	detect_and_speciesPositive	1	malariae	1199	YES	non-falciparum	1280	2950	negative	vivax	1820	3710
30	detect_and_speciesPositive	1	malariae	1792	YES	non-falciparum	850	1530	malariae	malariae	860	1580
31	detect_and_speciesPositive	1	malariae	1792	YES	non-falciparum	860	1530	malariae	malariae	930	1590
32	detect_and_speciesPositive	1	ovale	10184	YES	non-falciparum	5100	9900	falciparum	falciparum	5300	9600
33	detect_and_speciesPositive	1	ovale	10184	YES	non-falciparum	6500	10400	malariae	malariae	6700	10700
34	detect_and_speciesPositive	1	vivax	164	YES	non-falciparum	100	170	vivax	vivax	110	170
35	detect_and_speciesPositive	1	vivax	198	YES	non-falciparum	81	210	negative	vivax	110	230
36	quantitation	1	falciparum	208	YES	falciparum	71	73	negative	falciparum	150	170
37	quantitation	1	falciparum	234	YES	falciparum	260	260	negative	falciparum	330	340
38	quantitation	1	falciparum	256	YES	falciparum	100	130	vivax	falciparum	120	160
39	quantitation	1	falciparum	262	YES	falciparum	120	130	negative	falciparum	86	93
40	quantitation	1	falciparum	320	YES	falciparum	210	210	negative	falciparum	280	280
41	quantitation	1	falciparum	400	YES	falciparum	670	670	negative	falciparum	640	640
42	quantitation	1	falciparum	483	YES	non-falciparum	580	760	negative	vivax	750	1030
43	quantitation	1	falciparum	485	YES	falciparum	370	370	falciparum	falciparum	430	430
44	quantitation	1	falciparum	560	YES	non-falciparum	590	2730	falciparum	falciparum	840	3160
45	quantitation	1	falciparum	693	YES	falciparum	640	650	UNREADABLE_THIN_FILM	falciparum	660	690
46	quantitation	1	falciparum	748	YES	falciparum	280	890	negative	falciparum	250	890
47	quantitation	1	falciparum	834	YES	falciparum	1020	1020	negative	falciparum	1000	1000
48	quantitation	1	falciparum	902	YES	falciparum	810	810	falciparum	falciparum	860	890
49	quantitation	1	falciparum	932	YES	non-falciparum	1100	1500	falciparum	falciparum	1210	1630
50	quantitation	1	falciparum	953	YES	falciparum	2400	2400	falciparum	falciparum	2320	2320
51	quantitation	1	falciparum	1015	YES	falciparum	860	860	oval	falciparum	810	810
52	quantitation	1	falciparum	1295	YES	falciparum	870	930	negative	falciparum	1110	1130
53	quantitation	1	falciparum	1363	YES	falciparum	1060	1090	negative	falciparum	1090	1100
54	quantitation	1	falciparum	168852	YES	falciparum	105000	105000	falciparum	falciparum	112000	112000
55	quantitation	1	falciparum	186500	YES	falciparum	71000	71000	falciparum	falciparum	73000	74000
